# Supplementary material for: Influence of Stent Structure on Mechanical and Degradation Properties of Poly (Lactic Acid) Vascular Stent
Source: J Funct Biomater. 2025 Jul 6;16(7):248. doi: 10.3390/jfb16070248 (PMC12295491; doi:10.3390/jfb16070248)
Supplement: Supplementary file 1 [file jfb-16-00248-s001.zip]

Archive with 1 entries (1 files):
- jfb-3678520-supplementary.pdf
